# Supplementary material for: A new polymorph of N-phenyl­phthalimide
Source: Acta Crystallogr Sect E Struct Rep Online. 2009 Feb 28;65(Pt 3):o658. doi: 10.1107/S1600536809006746 (PMC2968531; doi:10.1107/S1600536809006746)
Supplement: Supplementary file 1 [file e-65-0o658-sup1.cif]

##############################################################################
###                                                                        ###
###        Electronic paper (Acta Crystallographica Section E)             ###
###                                                                        ###
##############################################################################
#                                                                            #
# This CIF contains the data in a paper accepted for publication in Acta     #
# Crystallographica Section E. It conforms to the requirements of Notes      #
# for Authors for Section E, and has been peer reviewed under the auspices   #
# of the IUCr Commission on Journals.                                        #
#                                                                            #
# Full details of the Crystallographic Information File format               #
# are given in the paper "The Crystallographic Information File (CIF):       #
# a New Standard Archive File for Crystallography" by S. R. Hall, F. H.      #
# Allen and I. D. Brown [Acta Cryst. (1991), A47, 655-685].                  #
#                                                                            #
# The current version of the core CIF dictionary is obtainable from          #
# ftp://ftp.iucr.org/pub/cif_core.dic. The current version number is 2.4.    #
#                                                                            #
# Software is freely available for graphical display of the structure(s) in  #
# this CIF.  For information consult the CIF home page http://www.iucr.org/  #
# cif/home.html                                                              #
#                                                                            #
# This file may be used for bona fide research purposes within the           #
# scientific community so long as proper attribution is given to the journal # 
# article from which it was obtained.                                        #
#                                                                            #
##############################################################################
                                             
data_I
_audit_creation_method     SHELXL-97
_chemical_name_systematic
;
<i>N</i>-phenylphthalimide
;
_chemical_name_common     ?
_chemical_formula_moiety     'C14 H9 N O2'
_chemical_formula_sum     'C14 H9 N O2'
_chemical_formula_iupac     'C14 H9 N O2'
_chemical_formula_weight     223.22
_chemical_melting_point     ?
_symmetry_cell_setting     orthorhombic
_symmetry_space_group_name_H-M     Pbcn
_symmetry_space_group_name_Hall     '-P 2n 2ab'
loop_
    _symmetry_equiv_pos_as_xyz
    'x, y, z'
    '-x+1/2, -y+1/2, z+1/2'
    '-x, y, -z+1/2'
    'x+1/2, -y+1/2, -z'
    '-x, -y, -z'
    'x-1/2, y-1/2, -z-1/2'
    'x, -y, z-1/2'
    '-x-1/2, y-1/2, z'
_cell_length_a     5.5480(11)
_cell_length_b     23.801(5)
_cell_length_c     8.0250(16)
_cell_angle_alpha     90.00
_cell_angle_beta     90.00
_cell_angle_gamma     90.00
_cell_volume     1059.7(4)
_cell_formula_units_Z     4
_cell_measurement_reflns_used     25
_cell_measurement_theta_min     10
_cell_measurement_theta_max     25
_cell_measurement_temperature     293(2)
_exptl_crystal_description     needle
_exptl_crystal_colour     colourless
_exptl_crystal_size_max     0.2
_exptl_crystal_size_mid     0.05
_exptl_crystal_size_min     0.05
_exptl_crystal_density_diffrn     1.399
_exptl_crystal_density_meas     ?
_exptl_crystal_density_method     'not measured'
_exptl_crystal_F_000     464
_exptl_absorpt_coefficient_mu     0.095
_exptl_absorpt_correction_type     none
_exptl_absorpt_process_details     ?
_exptl_absorpt_correction_T_min     ?
_exptl_absorpt_correction_T_max     ?
_exptl_special_details
;
;
_diffrn_ambient_temperature     293(2)
_diffrn_radiation_type     MoK\a
_diffrn_radiation_wavelength     0.71073
_diffrn_radiation_source     'fine-focus sealed tube'
_diffrn_radiation_monochromator     graphite
_diffrn_measurement_device_type     'Stoe Stadi-4'
_diffrn_measurement_method     '\w-2\t'
_diffrn_detector_area_resol_mean     ?
_diffrn_reflns_number     1039
_diffrn_reflns_av_R_equivalents     0.0000
_diffrn_reflns_av_sigmaI/netI     0.0342
_diffrn_reflns_theta_min     1.71
_diffrn_reflns_theta_max     25.99
_diffrn_reflns_theta_full     25.99
_diffrn_measured_fraction_theta_max     1.000
_diffrn_measured_fraction_theta_full     1.000
_diffrn_reflns_limit_h_min     0
_diffrn_reflns_limit_h_max     6
_diffrn_reflns_limit_k_min     -29
_diffrn_reflns_limit_k_max     0
_diffrn_reflns_limit_l_min     0
_diffrn_reflns_limit_l_max     9
_diffrn_standards_number     3
_diffrn_standards_interval_count     60
_diffrn_standards_interval_time     ?
_diffrn_standards_decay_%     3.9
_refine_special_details
;
Refinement of <i>F</i>^2^ against ALL reflections. The weighted <i>R</i>-factor
<i>wR</i> and goodness of fit <i>S</i> are based on <i>F</i>^2^, conventional
<i>R</i>-factors <i>R</i> are based on <i>F</i>, with <i>F</i> set to zero for
negative <i>F</i>^2^. The threshold expression of <i>F</i>^2^ >
\s(<i>F</i>^2^) is used only for calculating <i>R</i>-factors(gt) <i>etc</i>.
and is not relevant to the choice of reflections for refinement.
<i>R</i>-factors based on <i>F</i>^2^ are statistically about twice as large
as those based on <i>F</i>, and <i>R</i>- factors based on ALL data will be
even larger.
;
_reflns_number_total     1039
_reflns_number_gt     662
_reflns_threshold_expression     I>2\s(I)
_refine_ls_structure_factor_coef     Fsqd
_refine_ls_matrix_type     full
_refine_ls_R_factor_all     0.1157
_refine_ls_R_factor_gt     0.0668
_refine_ls_wR_factor_gt     0.1141
_refine_ls_wR_factor_ref     0.1374
_refine_ls_goodness_of_fit_ref     1.171
_refine_ls_restrained_S_all     1.171
_refine_ls_number_reflns     1039
_refine_ls_number_parameters     80
_refine_ls_number_restraints     0
_refine_ls_hydrogen_treatment     constr
_refine_ls_weighting_scheme     calc
_refine_ls_weighting_details
         'calc w=1/[\s^2^(Fo^2^)+(0.0266P)^2^+0.8879P] where P=(Fo^2^+2Fc^2^)/3'
_atom_sites_solution_hydrogens     geom
_atom_sites_solution_primary     direct
_atom_sites_solution_secondary     difmap
_refine_ls_shift/su_max     0.000
_refine_ls_shift/su_mean     0.000
_refine_diff_density_max     0.172
_refine_diff_density_min     -0.152
_refine_ls_extinction_method     'SHELXL97 (Sheldrick, 2008)'
_refine_ls_extinction_coef     0.0123(18)
_refine_ls_extinction_expression
                                  'Fc^*^=kFc[1+0.001xFc^2^\l^3^/sin(2\q)]^-1/4^'
loop_
    _atom_type_symbol
    _atom_type_description
    _atom_type_scat_dispersion_real
    _atom_type_scat_dispersion_imag
    _atom_type_scat_source
    'C' 'C' 0.0033 0.0016
                         'International Tables Vol C Tables 4.2.6.8 and 6.1.1.4'
    'H' 'H' 0.0000 0.0000
                         'International Tables Vol C Tables 4.2.6.8 and 6.1.1.4'
    'N' 'N' 0.0061 0.0033
                         'International Tables Vol C Tables 4.2.6.8 and 6.1.1.4'
    'O' 'O' 0.0106 0.0060
                         'International Tables Vol C Tables 4.2.6.8 and 6.1.1.4'
_computing_data_collection     'STADI4 (Stoe & Cie, 1997)'
_computing_cell_refinement     'STADI4 (Stoe & Cie, 1997)'
_computing_data_reduction     'X-RED (Stoe &Cie, 1997)'
_computing_structure_solution     'SHELXS97 (Sheldrick, 2008)'
_computing_structure_refinement     'SHELXL97 (Sheldrick, 2008)'
_computing_molecular_graphics     'XP (Siemens, 1994)'
_computing_publication_material     'SHELXL97 (Sheldrick, 2008)'
loop_
    _atom_site_type_symbol
    _atom_site_label
    _atom_site_fract_x
    _atom_site_fract_y
    _atom_site_fract_z
    _atom_site_U_iso_or_equiv
    _atom_site_adp_type
    _atom_site_calc_flag
    _atom_site_refinement_flags
    _atom_site_occupancy
    _atom_site_disorder_assembly
    _atom_site_disorder_group
    N N1 0.0000 0.39051(14) 0.2500 0.0475(9) Uani d S 1 . .
    O O1 0.3444(4) 0.40588(9) 0.0909(3) 0.0624(7) Uani d . 1 . .
    C C1 0.1048(7) 0.58237(14) 0.2026(4) 0.0740(12) Uani d . 1 . .
    H H1 0.1731 0.6164 0.1709 0.089 Uiso calc R 1 . .
    C C2 0.2140(6) 0.53244(14) 0.1544(4) 0.0626(10) Uani d . 1 . .
    H H2 0.3548 0.5324 0.0916 0.075 Uiso calc R 1 . .
    C C3 0.1056(5) 0.48304(12) 0.2034(3) 0.0491(8) Uani d . 1 . .
    C C4 0.1752(6) 0.42378(12) 0.1702(4) 0.0479(8) Uani d . 1 . .
    C C5 0.0000 0.33042(18) 0.2500 0.0498(11) Uani d S 1 . .
    C C6 0.1868(6) 0.30175(13) 0.3253(4) 0.0601(9) Uani d . 1 . .
    H H6 0.3125 0.3213 0.3754 0.072 Uiso calc R 1 . .
    C C7 0.1855(6) 0.24375(14) 0.3257(5) 0.0765(12) Uani d . 1 . .
    H H7 0.3099 0.2241 0.3771 0.092 Uiso calc R 1 . .
    C C8 0.0000 0.2150(2) 0.2500 0.0820(19) Uani d S 1 . .
    H H8 0.0000 0.1759 0.2500 0.098 Uiso calc SR 1 . .
loop_
    _atom_site_aniso_label
    _atom_site_aniso_U_11
    _atom_site_aniso_U_22
    _atom_site_aniso_U_33
    _atom_site_aniso_U_12
    _atom_site_aniso_U_13
    _atom_site_aniso_U_23
    N1 0.044(2) 0.049(2) 0.049(2) 0.000 0.0052(18) 0.000
    O1 0.0502(13) 0.0738(15) 0.0631(15) 0.0017(12) 0.0078(12) 0.0049(12)
    C1 0.088(3) 0.0545(19) 0.079(3) -0.0123(18) -0.033(2) 0.0080(18)
    C2 0.063(2) 0.066(2) 0.059(2) -0.0128(18) -0.0198(18) 0.0059(18)
    C3 0.0502(17) 0.0543(18) 0.0427(18) -0.0033(14) -0.0134(15) 0.0018(14)
    C4 0.0409(16) 0.0589(19) 0.0438(17) -0.0017(16) -0.0061(15) 0.0036(15)
    C5 0.048(2) 0.050(3) 0.052(3) 0.000 0.003(2) 0.000
    C6 0.0476(18) 0.062(2) 0.070(2) 0.0027(17) -0.0001(18) 0.0049(18)
    C7 0.057(2) 0.067(2) 0.106(3) 0.013(2) 0.011(2) 0.018(2)
    C8 0.058(3) 0.057(3) 0.130(5) 0.000 0.033(4) 0.000
_geom_special_details
;
All e.s.d.'s (except the e.s.d. in the dihedral angle between two l.s. planes)
are estimated using the full covariance matrix. The cell e.s.d.'s are taken
into account individually in the estimation of e.s.d.'s in distances, angles
and torsion angles; correlations between e.s.d.'s in cell parameters are only
used when they are defined by crystal symmetry. An approximate (isotropic)
treatment of cell e.s.d.'s is used for estimating e.s.d.'s involving l.s.
planes.
;
loop_
    _geom_bond_atom_site_label_1
    _geom_bond_atom_site_label_2
    _geom_bond_site_symmetry_2
    _geom_bond_distance
    _geom_bond_publ_flag
    N1 C4 3 1.408(3) ?
    N1 C4 . 1.408(3) ?
    N1 C5 . 1.430(5) ?
    O1 C4 . 1.211(3) ?
    C1 C2 . 1.389(4) ?
    C1 C1 3 1.389(8) ?
    C1 H1 . 0.9300 ?
    C2 C3 . 1.378(4) ?
    C2 H2 . 0.9300 ?
    C3 C3 3 1.389(6) ?
    C3 C4 . 1.487(4) ?
    C5 C6 . 1.380(4) ?
    C5 C6 3 1.380(4) ?
    C6 C7 . 1.380(4) ?
    C6 H6 . 0.9300 ?
    C7 C8 . 1.378(4) ?
    C7 H7 . 0.9300 ?
    C8 C7 3 1.378(4) ?
    C8 H8 . 0.9300 ?
loop_
    _geom_angle_atom_site_label_1
    _geom_angle_atom_site_label_2
    _geom_angle_atom_site_label_3
    _geom_angle_site_symmetry_1
    _geom_angle_site_symmetry_3
    _geom_angle
    _geom_angle_publ_flag
    C4 N1 C4 3 . 111.6(4) ?
    C4 N1 C5 3 . 124.22(18) ?
    C4 N1 C5 . . 124.22(18) ?
    C2 C1 C1 . 3 121.2(2) ?
    C2 C1 H1 . . 119.4 ?
    C1 C1 H1 3 . 119.4 ?
    C3 C2 C1 . . 117.4(3) ?
    C3 C2 H2 . . 121.3 ?
    C1 C2 H2 . . 121.3 ?
    C2 C3 C3 . 3 121.4(2) ?
    C2 C3 C4 . . 130.2(3) ?
    C3 C3 C4 3 . 108.40(16) ?
    O1 C4 N1 . . 125.2(3) ?
    O1 C4 C3 . . 129.0(3) ?
    N1 C4 C3 . . 105.8(3) ?
    C6 C5 C6 . 3 120.7(4) ?
    C6 C5 N1 . . 119.6(2) ?
    C6 C5 N1 3 . 119.6(2) ?
    C7 C6 C5 . . 119.5(4) ?
    C7 C6 H6 . . 120.3 ?
    C5 C6 H6 . . 120.3 ?
    C8 C7 C6 . . 120.0(4) ?
    C8 C7 H7 . . 120.0 ?
    C6 C7 H7 . . 120.0 ?
    C7 C8 C7 . 3 120.3(5) ?
    C7 C8 H8 . . 119.8 ?
    C7 C8 H8 3 . 119.8 ?
data_global
_journal_date_recd_electronic     2009-02-05
_journal_date_accepted     2009-02-24
_journal_name_full     'Acta Crystallographica, Section E'
_journal_year     2009
_journal_volume     65
_journal_issue      3
_journal_page_first     o658
_journal_page_last     o658
_journal_paper_category     QO
_journal_coeditor_code     GK2189
_publ_contact_author_name     'L.Yu Izotova'
_publ_contact_author_address
;
Institute of Bioorganic Chemistry
Academy of Sciences of Uzbekistan
H.Abdullaev Str,83
Tashkent
100125 Uzbekistan
;
_publ_contact_author_email     'l_izotova@yahoo.com'
_publ_contact_author_fax     '+998 71 262 7063'
_publ_contact_author_phone     '+998 71 262 8906'
_publ_section_title
;
A new polymorph of <i>N</i>-phenylphthalimide
;
loop_
    _publ_author_name
    _publ_author_footnote
    _publ_author_address
    'Izotova, L. Yu.' .
;
Institute of Bioorganic Chemistry
Academy of Sciences of Uzbekistan
H. Abdullaev Str. 83
Tashkent 100125
Uzbekistan
;
    'Ashurov, J. M.' .
;
Institute of Bioorganic Chemistry
Academy of Sciences of Uzbekistan
H. Abdullaev Str. 83
Tashkent 100125
Uzbekistan
;
    'Ibragimov, B. T.' .
;
Institute of Bioorganic Chemistry
Academy of Sciences of Uzbekistan
H. Abdullaev Str. 83
Tashkent 100125
Uzbekistan
;
    'Weber, E.' .
;
Institut f\"ur Organische Chemie
TU
Bergakademie Freiberg, Leipziger Strasse 29,
D09596 Freiberg/Sachsen
Germany
;
