# Supplementary material for: A new polymorph of N-phenyl­phthalimide
Source: Acta Crystallogr Sect E Struct Rep Online. 2009 Feb 28;65(Pt 3):o658. doi: 10.1107/S1600536809006746 (PMC2968531; doi:10.1107/S1600536809006746)
Supplement: Supplementary file 2 [file e-65-0o658-Isup2.hkl]

# 
# h,k,l, Fc-squared, Fo-squared, sigma(Fo-squared) and status flag 
# 
data_I
_shelx_title ' 13_18_1 in Pbcn' 
_shelx_refln_list_code          4 
_shelx_F_calc_maximum      167.66 
_exptl_crystal_F_000       464.00 
_reflns_d_resolution_high  0.8109 
 
loop_ 
 _symmetry_equiv_pos_as_xyz 
 'x, y, z' 
 '-x+1/2, -y+1/2, z+1/2' 
 '-x, y, -z+1/2' 
 'x+1/2, -y+1/2, -z' 
 '-x, -y, -z' 
 'x-1/2, y-1/2, -z-1/2' 
 'x, -y, z-1/2' 
 '-x-1/2, y-1/2, z' 
 
_cell_length_a     5.5480 
_cell_length_b    23.8010 
_cell_length_c     8.0250 
_cell_angle_alpha  90.000 
_cell_angle_beta   90.000 
_cell_angle_gamma  90.000 
 
_shelx_F_squared_multiplier     1.000 
 
loop_ 
 _refln_index_h 
 _refln_index_k 
 _refln_index_l 
 _refln_F_squared_calc 
 _refln_F_squared_meas 
 _refln_F_squared_sigma 
 _refln_observed_status 
   2   0   0     1864.35     1754.24     12.23 o 
   4   0   0       82.47       76.32      4.60 o 
   6   0   0      317.45      309.25     10.33 o 
   1   1   0     6723.65     6201.39     21.18 o 
   3   1   0       44.99       49.76      3.67 o 
   5   1   0       23.27       23.27      3.71 o 
   0   2   0     1948.91     1813.60      7.38 o 
   2   2   0       58.65       50.77      2.94 o 
   4   2   0      356.98      368.89      8.55 o 
   6   2   0       42.50       29.76      5.41 o 
   1   3   0      217.90      211.65      3.72 o 
   3   3   0      286.26      312.17      6.78 o 
   5   3   0       80.07       81.95      5.52 o 
   0   4   0      626.78      515.22      4.60 o 
   2   4   0      964.15      951.73      9.51 o 
   4   4   0        1.67       -1.20      2.99 o 
   6   4   0       38.84       46.15      5.41 o 
   1   5   0        2.82        2.49      2.13 o 
   3   5   0     1404.14     1442.26     14.28 o 
   5   5   0        3.88       16.02      3.60 o 
   0   6   0     8014.11     7638.48     39.35 o 
   2   6   0      703.78      715.15      8.69 o 
   4   6   0      193.45      188.75      6.82 o 
   6   6   0      116.03      117.95      6.97 o 
   1   7   0      171.49      165.51      4.28 o 
   3   7   0      349.04      373.62      7.80 o 
   5   7   0       17.75        8.74      3.83 o 
   0   8   0      277.55      247.55      4.79 o 
   2   8   0       94.97       94.84      4.03 o 
   4   8   0        1.03       -2.99      2.99 o 
   6   8   0       22.68       33.14      5.18 o 
   1   9   0      104.29       81.45      3.65 o 
   3   9   0      139.55      131.13      5.28 o 
   5   9   0       59.35       51.86      5.21 o 
   0  10   0     3918.38     3832.38     20.56 o 
   2  10   0       94.11      105.34      4.28 o 
   4  10   0       68.61       69.66      4.98 o 
   6  10   0       17.83       18.85      4.73 o 
   1  11   0      564.16      579.77      8.52 o 
   3  11   0      124.61      126.97      5.55 o 
   5  11   0        1.81        4.28      3.78 o 
   0  12   0     1612.00     1602.09     14.04 o 
   2  12   0        4.92        3.39      2.63 o 
   4  12   0      194.98      200.98      7.41 o 
   6  12   0        8.31       17.81      4.84 o 
   1  13   0        2.65        1.09      2.56 o 
   3  13   0        0.06        1.63      3.08 o 
   5  13   0       86.41       80.18      6.25 o 
   0  14   0      380.01      397.62      7.71 o 
   2  14   0       35.96       32.28      3.80 o 
   4  14   0       74.35       65.74      5.59 o 
   6  14   0        1.39       -4.46      4.46 o 
   1  15   0       26.69       34.16      3.73 o 
   3  15   0      748.00      729.65     12.87 o 
   5  15   0        0.39       -1.04      4.35 o 
   0  16   0      522.07      511.80      9.48 o 
   2  16   0       13.35       13.47      3.67 o 
   4  16   0        0.91       -1.02      3.92 o 
   1  17   0        0.70        8.85      3.17 o 
   3  17   0      200.35      199.92      7.81 o 
   5  17   0        0.01       -3.98      3.98 o 
   0  18   0      753.57      710.13     11.81 o 
   2  18   0      621.67      622.27     12.07 o 
   4  18   0       92.34       71.63      5.98 o 
   1  19   0       60.97       57.14      4.80 o 
   3  19   0       67.35       57.32      5.25 o 
   5  19   0        1.52       -4.48      4.48 o 
   0  20   0       29.05       46.54      4.50 o 
   2  20   0       19.39       26.21      4.21 o 
   4  20   0        0.20       -4.12      4.12 o 
   1  21   0      122.77      103.77      6.02 o 
   3  21   0      100.17       93.36      6.54 o 
   0  22   0       90.76       81.93      5.39 o 
   2  22   0        2.67        7.76      3.82 o 
   4  22   0        8.76        8.85      4.66 o 
   1  23   0       17.50       19.28      4.26 o 
   3  23   0        0.01        3.01      4.25 o 
   0  24   0       44.55       55.95      5.41 o 
   2  24   0        1.48        7.33      4.03 o 
   1  25   0       18.91       13.99      4.66 o 
   3  25   0       16.55       22.13      5.09 o 
   0  26   0        0.49        6.13      4.05 o 
   2  26   0       14.91       19.40      5.07 o 
   1  27   0        1.02       -1.81      4.32 o 
   0  28   0        0.00        0.32      4.12 o 
   2  28   0        0.03       -2.81      4.50 o 
   1  29   0        2.24       -1.79      4.64 o 
   1   1   1     3352.80     3243.04     13.82 o 
   2   1   1      884.12      851.39      8.82 o 
   3   1   1       13.84       20.03      2.90 o 
   4   1   1      110.62      105.95      5.19 o 
   5   1   1      362.86      363.65      9.84 o 
   6   1   1        2.21        3.58      4.03 o 
   0   2   1     4329.40     4199.80     22.22 o 
   1   2   1      422.24      415.71      5.01 o 
   2   2   1        4.27        7.29      2.49 o 
   3   2   1       26.90       21.71      2.92 o 
   4   2   1        5.35        5.54      3.12 o 
   5   2   1       65.91       60.65      5.23 o 
   6   2   1      122.87      130.84      7.43 o 
   1   3   1     1357.53     1290.50      8.93 o 
   2   3   1      255.24      264.66      5.40 o 
   3   3   1      746.21      764.39     10.36 o 
   4   3   1        0.12        3.19      2.83 o 
   5   3   1        8.78       11.27      3.62 o 
   6   3   1       13.35       14.12      4.50 o 
   0   4   1      118.97      108.12      2.81 o 
   1   4   1      943.09      907.09      7.87 o 
   2   4   1      141.59      155.31      4.49 o 
   3   4   1        2.75        4.53      2.56 o 
   4   4   1       45.54       55.48      4.17 o 
   5   4   1       76.72       72.33      5.46 o 
   6   4   1       14.65       13.56      4.14 o 
   1   5   1        0.20        1.56      2.20 o 
   2   5   1       47.51       46.32      3.15 o 
   3   5   1      340.57      390.43      7.80 o 
   4   5   1       20.70       19.15      3.49 o 
   5   5   1        0.18       -1.58      3.30 o 
   6   5   1        3.06        9.05      4.12 o 
   0   6   1      447.18      441.62      5.64 o 
   1   6   1      841.68      777.22      8.07 o 
   2   6   1      185.65      179.65      4.83 o 
   3   6   1       59.34       58.02      3.92 o 
   4   6   1      189.38      216.06      6.89 o 
   5   6   1        2.79        6.59      3.44 o 
   6   6   1        7.79        7.67      4.21 o 
   1   7   1      488.56      498.11      6.82 o 
   2   7   1      653.64      639.79      8.80 o 
   3   7   1       26.83       28.77      3.28 o 
   4   7   1       10.51       10.07      3.44 o 
   5   7   1      110.58      110.26      6.32 o 
   6   7   1       11.67       14.42      4.50 o 
   0   8   1       68.79       65.20      3.08 o 
   1   8   1     1624.94     1651.60     12.88 o 
   2   8   1     1471.83     1467.54     13.68 o 
   3   8   1       34.58       40.22      3.60 o 
   4   8   1       11.79        6.99      3.42 o 
   5   8   1       23.70       28.04      4.66 o 
   6   8   1       31.92       33.14      4.73 o 
   1   9   1      351.61      361.48      6.44 o 
   2   9   1      286.58      287.09      6.53 o 
   3   9   1       12.09       10.73      3.26 o 
   4   9   1        2.17        3.03      3.55 o 
   5   9   1      228.83      236.07      8.61 o 
   6   9   1       16.91       17.40      4.84 o 
   0  10   1      927.39      925.69      9.77 o 
   1  10   1      184.92      181.80      5.01 o 
   2  10   1      590.67      614.23      9.33 o 
   3  10   1       53.12       54.42      4.26 o 
   4  10   1      113.45       86.20      5.75 o 
   5  10   1        1.48        8.06      3.94 o 
   6  10   1       77.31       62.57      6.25 o 
   1  11   1      396.41      423.44      7.51 o 
   2  11   1       17.65       18.33      3.30 o 
   3  11   1      145.53      154.61      6.21 o 
   4  11   1       40.82       33.61      4.48 o 
   5  11   1       56.27       50.05      5.12 o 
   6  11   1        6.17        2.87      4.57 o 
   0  12   1     1899.63     2069.09     16.48 o 
   1  12   1       12.87       22.45      3.06 o 
   2  12   1      130.61      145.64      5.46 o 
   3  12   1       64.96       66.01      4.66 o 
   4  12   1       17.56       30.19      4.26 o 
   5  12   1        9.16       14.37      4.25 o 
   6  12   1       12.12       14.85      4.73 o 
   1  13   1       27.83       39.82      3.62 o 
   2  13   1      136.80      123.08      5.30 o 
   3  13   1       39.15       44.28      4.21 o 
   4  13   1       46.38       47.01      4.82 o 
   5  13   1        2.32       -3.85      3.85 o 
   6  13   1        0.11       -1.54      4.21 o 
   0  14   1        0.55       -2.15      2.49 o 
   1  14   1      394.16      398.03      8.21 o 
   2  14   1       65.38       59.86      4.32 o 
   3  14   1        2.88        9.71      3.33 o 
   4  14   1       21.73       29.29      4.26 o 
   5  14   1       37.35       35.47      5.00 o 
   1  15   1       14.48       10.95      3.35 o 
   2  15   1        0.65       -2.94      2.94 o 
   3  15   1        0.38       -2.24      3.64 o 
   4  15   1        6.88        1.43      4.12 o 
   5  15   1        9.13       -3.80      4.46 o 
   0  16   1      103.37      108.01      5.00 o 
   1  16   1        0.28       -0.61      3.17 o 
   2  16   1      480.32      495.43     10.23 o 
   3  16   1        1.49       -3.01      3.69 o 
   4  16   1      115.79      100.75      6.75 o 
   5  16   1        0.01        7.20      4.68 o 
   1  17   1        3.85       -2.38      3.17 o 
   2  17   1       29.72       20.19      4.05 o 
   3  17   1      550.52      505.70     11.63 o 
   4  17   1        1.01       -4.21      4.21 o 
   5  17   1        0.87       15.21      4.44 o 
   0  18   1       36.67       28.34      3.92 o 
   1  18   1        0.75        4.05      3.19 o 
   2  18   1       29.55       28.93      4.41 o 
   3  18   1        1.44        8.46      3.98 o 
   4  18   1        0.75        7.11      4.05 o 
   5  18   1        0.35        0.32      4.25 o 
   1  19   1      262.75      264.54      8.11 o 
   2  19   1      153.83      154.44      6.86 o 
   3  19   1       17.78       31.78      4.32 o 
   4  19   1       39.43       47.01      5.55 o 
   5  19   1        3.22        8.37      4.80 o 
   0  20   1      280.67      242.13      7.88 o 
   1  20   1        0.00        1.52      3.49 o 
   2  20   1       11.28       10.39      4.16 o 
   3  20   1        0.00       -3.53      4.30 o 
   4  20   1        1.13       -4.14      4.14 o 
   1  21   1      158.68      165.96      6.95 o 
   2  21   1        0.12       -1.99      3.64 o 
   3  21   1       28.95       36.98      4.91 o 
   4  21   1        5.37       -1.49      4.32 o 
   0  22   1      130.23      145.45      6.77 o 
   1  22   1       12.20        2.96      4.12 o 
   2  22   1        2.13       -3.82      3.82 o 
   3  22   1        0.71       -2.44      3.96 o 
   4  22   1        0.79        2.78      4.30 o 
   1  23   1        2.93       -3.85      3.85 o 
   2  23   1        0.55       -3.67      3.67 o 
   3  23   1        1.97       -4.01      4.01 o 
   4  23   1        0.59       -2.49      4.50 o 
   0  24   1        2.37        8.51      4.14 o 
   1  24   1       20.58       22.72      4.78 o 
   2  24   1        7.22        5.45      4.05 o 
   3  24   1        0.03        5.50      4.30 o 
   1  25   1        0.00        1.45      4.23 o 
   2  25   1        4.44        1.92      4.10 o 
   3  25   1        1.60       -4.19      4.19 o 
   0  26   1        0.82       -3.24      3.98 o 
   1  26   1        1.95        4.75      4.21 o 
   2  26   1        4.25       20.78      4.68 o 
   3  26   1        0.55       -4.35      4.35 o 
   1  27   1        9.61       14.10      5.05 o 
   2  27   1        0.03       14.87      5.07 o 
   0  28   1        0.23       10.46      4.48 o 
   1  28   1        0.21       -1.79      4.41 o 
   0   0   2    28110.12    29547.16    153.81 o 
   1   0   2     3717.09     3846.52     17.51 o 
   2   0   2      529.05      572.85      7.86 o 
   3   0   2      169.59      167.65      5.50 o 
   4   0   2       39.53       24.31      3.92 o 
   5   0   2       83.82       71.97      5.59 o 
   6   0   2       41.77       37.73      5.30 o 
   1   1   2     6144.55     6384.09     24.52 o 
   2   1   2      208.83      213.87      5.17 o 
   3   1   2      379.40      406.54      7.96 o 
   4   1   2        1.96        1.06      3.12 o 
   5   1   2        6.13        5.82      3.78 o 
   6   1   2        4.24       -4.32      4.32 o 
   0   2   2        0.01        3.17      2.24 o 
   1   2   2    13544.02    14142.82     65.42 o 
   2   2   2        3.83       -0.34      2.44 o 
   3   2   2       34.86       24.99      3.40 o 
   4   2   2      126.03      117.97      5.64 o 
   5   2   2       56.75       75.06      5.43 o 
   6   2   2       44.41       46.70      5.61 o 
   1   3   2       10.38       22.07      2.87 o 
   2   3   2      805.69      856.94      9.74 o 
   3   3   2       71.72       70.21      4.32 o 
   4   3   2      106.24      117.96      5.64 o 
   5   3   2       75.76       85.57      5.95 o 
   6   3   2        2.52       -2.60      4.07 o 
   0   4   2      805.72      789.19      7.55 o 
   1   4   2     1270.65     1254.52     10.32 o 
   2   4   2      557.97      632.79      8.56 o 
   3   4   2        0.01       -0.09      2.85 o 
   4   4   2      111.71       97.52      5.43 o 
   5   4   2       82.53       93.68      5.89 o 
   6   4   2        1.09       -4.25      4.25 o 
   1   5   2      779.43      746.09      8.22 o 
   2   5   2       90.54       95.56      4.10 o 
   3   5   2       18.65       20.73      3.37 o 
   4   5   2       10.73       11.45      3.73 o 
   5   5   2       25.37       21.84      4.32 o 
   6   5   2       14.02        8.33      4.39 o 
   0   6   2       38.21       30.50      2.74 o 
   1   6   2      834.66      832.09      9.11 o 
   2   6   2       11.17       16.59      2.83 o 
   3   6   2       36.89       37.87      3.67 o 
   4   6   2        0.41        4.44      3.21 o 
   5   6   2      105.19      110.51      6.57 o 
   6   6   2        3.61       11.93      4.07 o 
   1   7   2       13.14       16.82      2.65 o 
   2   7   2       30.57       34.41      3.19 o 
   3   7   2      415.61      423.77      8.80 o 
   4   7   2        1.39       13.28      3.69 o 
   5   7   2        2.30       -3.85      3.85 o 
   6   7   2        2.34        8.71      4.12 o 
   0   8   2       36.08       32.98      2.81 o 
   1   8   2       88.20       86.42      3.76 o 
   2   8   2       32.07       31.92      3.49 o 
   3   8   2        6.11        4.10      3.21 o 
   4   8   2        0.00        2.51      3.51 o 
   5   8   2        7.28       14.85      4.19 o 
   6   8   2        7.59       14.89      4.78 o 
   1   9   2       14.89       13.33      2.74 o 
   2   9   2      141.66      164.37      5.41 o 
   3   9   2        8.80       10.93      3.19 o 
   4   9   2       86.98       89.70      5.64 o 
   5   9   2       17.60       29.60      5.12 o 
   6   9   2        0.73       -4.46      4.46 o 
   0  10   2      251.73      257.72      5.83 o 
   1  10   2      254.96      231.38      5.94 o 
   2  10   2      257.73      264.65      6.69 o 
   3  10   2       67.59       60.67      4.62 o 
   4  10   2        9.37        6.77      3.98 o 
   5  10   2       31.33       32.23      5.07 o 
   6  10   2        1.00        2.90      4.62 o 
   1  11   2     1103.54     1166.29     12.66 o 
   2  11   2      110.42      103.58      4.80 o 
   3  11   2       23.52       22.25      3.83 o 
   4  11   2       76.63       66.90      5.46 o 
   5  11   2        7.10       10.55      4.55 o 
   6  11   2        2.69        6.70      5.11 o 
   0  12   2      118.54      123.58      4.69 o 
   1  12   2      187.21      169.05      5.75 o 
   2  12   2       14.36       18.22      3.21 o 
   3  12   2      102.62       88.05      5.34 o 
   4  12   2       20.49       20.69      4.10 o 
   5  12   2       46.61       49.50      5.66 o 
   6  12   2        1.95        3.53      4.64 o 
   1  13   2        0.50        0.70      2.87 o 
   2  13   2      206.48      193.82      6.64 o 
   3  13   2        7.47        7.04      3.67 o 
   4  13   2       31.10       29.45      4.66 o 
   5  13   2       42.76       36.89      5.41 o 
   0  14   2        0.47       -1.72      3.12 o 
   1  14   2        1.73       -1.20      3.21 o 
   2  14   2       15.69       12.09      3.58 o 
   3  14   2        3.89       -3.33      3.53 o 
   4  14   2       57.04       51.43      5.30 o 
   5  14   2        7.51       17.45      4.62 o 
   1  15   2       70.92       65.90      4.46 o 
   2  15   2        9.28       12.06      3.73 o 
   3  15   2      101.32      100.82      5.95 o 
   4  15   2        6.11       10.73      4.30 o 
   5  15   2        2.76       -4.53      4.53 o 
   0  16   2        0.04        4.73      3.12 o 
   1  16   2      640.28      659.65     11.26 o 
   2  16   2       84.95      100.70      5.52 o 
   3  16   2       15.89       15.48      4.30 o 
   4  16   2       10.27        6.18      4.64 o 
   5  16   2        8.25       -2.10      4.68 o 
   1  17   2        8.25       10.16      3.58 o 
   2  17   2       19.18       32.14      4.23 o 
   3  17   2      235.87      232.74      8.43 o 
   4  17   2       14.89       16.57      4.46 o 
   5  17   2        2.81        3.89      4.53 o 
   0  18   2       40.41       40.18      4.21 o 
   1  18   2       55.44       70.58      4.82 o 
   2  18   2      182.77      189.94      7.38 o 
   3  18   2        8.17       21.18      4.46 o 
   4  18   2       62.73       65.83      5.93 o 
   5  18   2        0.26        2.78      4.78 o 
   1  19   2       13.34       13.35      3.96 o 
   2  19   2      154.39      138.92      7.02 o 
   3  19   2       12.21       13.81      4.30 o 
   4  19   2       39.48       61.79      5.79 o 
   5  19   2        5.79       11.63      4.96 o 
   0  20   2       91.32       88.27      5.55 o 
   1  20   2      167.02      153.29      7.11 o 
   2  20   2        5.97       16.16      4.25 o 
   3  20   2       11.81        6.93      4.37 o 
   4  20   2        6.69       15.12      4.87 o 
   1  21   2       18.01       16.68      4.07 o 
   2  21   2       80.80       68.86      6.04 o 
   3  21   2        2.26       -3.37      4.16 o 
   4  21   2       14.40       14.89      4.91 o 
   0  22   2      118.63      103.79      6.59 o 
   1  22   2       13.93        5.23      4.19 o 
   2  22   2        0.60       10.98      4.10 o 
   3  22   2        0.05        2.65      4.07 o 
   4  22   2        0.01       -4.68      4.68 o 
   1  23   2        3.93        4.68      3.94 o 
   2  23   2        0.83        2.24      4.10 o 
   3  23   2        3.41        2.10      4.55 o 
   4  23   2        0.01       -4.50      4.50 o 
   0  24   2       16.94       21.37      4.71 o 
   1  24   2        0.08        2.47      3.96 o 
   2  24   2        0.01       -3.92      3.92 o 
   3  24   2        0.11       -4.53      4.53 o 
   1  25   2        2.01       -4.12      4.12 o 
   2  25   2       10.46       30.53      5.21 o 
   3  25   2        0.01       -4.62      4.62 o 
   0  26   2        1.22       -4.14      4.14 o 
   1  26   2        2.11        9.75      4.37 o 
   2  26   2       12.26       10.84      4.71 o 
   1  27   2        1.64       -4.32      4.32 o 
   2  27   2        6.68       10.12      5.02 o 
   0  28   2        0.42       20.93      4.48 o 
   1  28   2        1.04       -0.48      4.75 o 
   1   1   3     1697.11     1700.37     13.02 o 
   2   1   3      548.60      563.30      8.61 o 
   3   1   3        0.19       -2.81      2.81 o 
   4   1   3       83.83      106.41      5.66 o 
   5   1   3       86.25       76.68      6.20 o 
   6   1   3       14.69       16.93      4.87 o 
   0   2   3      355.85      347.16      5.83 o 
   1   2   3       83.16       84.13      3.71 o 
   2   2   3      367.41      382.42      7.33 o 
   3   2   3        5.09        2.33      3.08 o 
   4   2   3      250.57      261.34      7.97 o 
   5   2   3       11.17        5.79      4.44 o 
   6   2   3        0.02        4.73      4.46 o 
   1   3   3      161.84      175.99      4.74 o 
   2   3   3      181.82      176.45      5.30 o 
   3   3   3      139.54      131.60      5.39 o 
   4   3   3      198.46      192.02      7.23 o 
   5   3   3        7.49        6.59      4.14 o 
   6   3   3       17.79       14.15      4.80 o 
   0   4   3      384.43      382.40      6.31 o 
   1   4   3      292.70      291.87      6.01 o 
   2   4   3       20.90       25.26      3.17 o 
   3   4   3        3.29        8.24      2.83 o 
   4   4   3       47.32       45.72      4.53 o 
   5   4   3       54.14       44.59      4.98 o 
   6   4   3        6.69        0.75      4.62 o 
   1   5   3       24.79       29.68      2.92 o 
   2   5   3       28.63       27.82      3.33 o 
   3   5   3      103.31      111.92      5.28 o 
   4   5   3       25.42       23.79      4.46 o 
   5   5   3        4.72       -2.65      4.12 o 
   6   5   3       10.28        5.75      4.53 o 
   0   6   3      132.71      134.92      4.35 o 
   1   6   3      269.29      268.52      5.99 o 
   2   6   3      389.91      403.94      7.85 o 
   3   6   3      196.69      209.03      6.68 o 
   4   6   3       98.05      105.44      5.89 o 
   5   6   3        0.49        3.12      3.89 o 
   6   6   3        7.70       15.32      4.66 o 
   1   7   3       34.26       36.31      3.26 o 
   2   7   3       92.18      105.31      4.78 o 
   3   7   3       95.97       99.89      5.14 o 
   4   7   3       45.58       35.79      4.62 o 
   5   7   3       16.15       22.20      4.82 o 
   6   7   3       22.60       23.36      5.75 o 
   0   8   3     2931.56     2933.57     19.06 o 
   1   8   3      159.46      148.58      5.01 o 
   2   8   3        1.11        1.54      2.78 o 
   3   8   3      178.75      183.46      6.61 o 
   4   8   3       50.68       55.87      5.03 o 
   5   8   3        0.24        7.97      4.28 o 
   6   8   3        1.57       22.34      4.91 o 
   1   9   3       11.00        9.03      2.94 o 
   2   9   3       31.75       24.22      3.64 o 
   3   9   3       50.73       61.89      4.73 o 
   4   9   3      137.15      124.15      6.63 o 
   5   9   3       38.37       24.38      5.18 o 
   6   9   3       31.37       34.22      5.73 o 
   0  10   3      527.70      566.82      8.85 o 
   1  10   3       41.54       55.26      3.83 o 
   2  10   3       26.04       36.33      3.60 o 
   3  10   3      219.30      236.13      7.45 o 
   4  10   3       50.97       56.91      5.16 o 
   5  10   3        0.01       -1.77      4.35 o 
   6  10   3       12.03       18.51      5.57 o 
   1  11   3      304.80      314.33      7.30 o 
   2  11   3        0.50       -1.77      3.21 o 
   3  11   3        0.14       -0.23      3.49 o 
   4  11   3       94.39      104.21      6.38 o 
   5  11   3        0.16       -2.99      4.32 o 
   0  12   3       86.06      107.57      4.78 o 
   1  12   3      292.60      297.06      7.37 o 
   2  12   3      145.72      143.37      5.96 o 
   3  12   3      135.07      140.75      6.48 o 
   4  12   3       36.89       48.64      5.02 o 
   5  12   3        0.08       -3.71      4.41 o 
   1  13   3      243.65      268.99      7.30 o 
   2  13   3        0.32        1.00      3.39 o 
   3  13   3       44.29       37.73      4.69 o 
   4  13   3       17.02       24.69      4.59 o 
   5  13   3        0.13       -3.44      4.53 o 
   0  14   3      109.13      103.39      4.91 o 
   1  14   3      269.72      273.65      7.59 o 
   2  14   3       32.92       41.08      4.48 o 
   3  14   3        0.90       -3.60      3.60 o 
   4  14   3       14.50       12.31      4.48 o 
   5  14   3       27.52       33.34      5.34 o 
   1  15   3        1.70        5.45      3.24 o 
   2  15   3       81.03       74.48      5.21 o 
   3  15   3       38.83       36.76      4.75 o 
   4  15   3       50.38       42.12      5.57 o 
   5  15   3        3.19        4.46      5.02 o 
   0  16   3       32.61       39.63      4.14 o 
   1  16   3        0.13        7.99      3.35 o 
   2  16   3      116.17      112.21      5.93 o 
   3  16   3        7.20       -0.95      3.96 o 
   4  16   3       49.74       44.77      5.46 o 
   5  16   3        0.34       12.15      4.91 o 
   1  17   3       78.91       70.38      5.37 o 
   2  17   3       13.94       15.30      4.03 o 
   3  17   3       14.56        1.13      4.37 o 
   4  17   3        2.41       -2.63      4.32 o 
   5  17   3       23.20       18.65      5.27 o 
   0  18   3      144.82      148.75      6.63 o 
   1  18   3      171.61      168.24      7.11 o 
   2  18   3        5.76        5.77      4.12 o 
   3  18   3        0.00       -1.00      3.85 o 
   4  18   3        9.03       17.40      4.68 o 
   1  19   3       55.66       31.28      4.93 o 
   2  19   3      189.10      197.23      8.11 o 
   3  19   3       69.23       63.11      6.23 o 
   4  19   3       41.93       61.66      6.04 o 
   0  20   3      199.05      193.28      7.56 o 
   1  20   3       23.53       12.88      4.39 o 
   2  20   3       12.72        7.99      4.30 o 
   3  20   3        5.91       13.22      4.66 o 
   4  20   3        5.01       -3.87      4.50 o 
   1  21   3       36.84       49.80      5.05 o 
   2  21   3        2.73        5.84      3.82 o 
   3  21   3        0.86       -4.41      4.41 o 
   4  21   3       20.10       33.63      5.82 o 
   0  22   3        3.54        4.98      4.14 o 
   1  22   3        8.53        7.76      4.05 o 
   2  22   3       15.02       12.27      4.62 o 
   3  22   3        5.33        9.94      4.62 o 
   4  22   3        0.59        4.41      4.57 o 
   1  23   3        3.82        4.05      3.96 o 
   2  23   3       12.71        4.44      4.78 o 
   3  23   3       16.59        8.28      5.12 o 
   0  24   3       23.37       29.74      4.96 o 
   1  24   3        8.36       11.86      4.23 o 
   2  24   3        0.04       -2.26      4.39 o 
   3  24   3        0.02       12.22      4.62 o 
   1  25   3        2.71        6.54      4.37 o 
   2  25   3        0.55       -4.28      4.28 o 
   0  26   3        6.07        5.54      4.50 o 
   1  26   3        0.90       14.26      4.64 o 
   2  26   3        0.17       11.56      4.62 o 
   1  27   3        9.16        0.86      4.84 o 
   0   0   4      221.17      215.35      5.46 o 
   1   0   4        3.38        6.95      2.87 o 
   2   0   4     2663.60     2689.54     20.37 o 
   3   0   4      119.15      135.32      5.84 o 
   4   0   4       89.54       88.63      5.59 o 
   5   0   4        0.60        6.63      3.94 o 
   6   0   4        1.48       19.17      4.57 o 
   1   1   4      631.98      647.36      9.29 o 
   2   1   4     2146.00     2255.52     18.60 o 
   3   1   4       43.17       44.21      4.32 o 
   4   1   4       83.92       82.99      5.52 o 
   5   1   4       18.60       29.67      4.57 o 
   6   1   4        5.35       -5.00      5.00 o 
   0   2   4      129.14      123.42      4.42 o 
   1   2   4     2162.11     2223.77     17.21 o 
   2   2   4       12.65        8.33      3.28 o 
   3   2   4        6.20        4.12      3.49 o 
   4   2   4       31.63       34.29      4.35 o 
   5   2   4       15.62       14.17      4.50 o 
   6   2   4       10.17       16.39      4.96 o 
   1   3   4       27.52       27.55      3.37 o 
   2   3   4      382.15      406.10      8.41 o 
   3   3   4       12.33       16.54      3.69 o 
   4   3   4       24.58       26.53      4.48 o 
   5   3   4       32.96       32.19      5.16 o 
   6   3   4        0.29        3.85      4.53 o 
   0   4   4       58.47       58.27      3.65 o 
   1   4   4        5.47       10.82      3.01 o 
   2   4   4        4.36       14.71      3.15 o 
   3   4   4       34.05       24.54      4.01 o 
   4   4   4      139.52      143.99      6.86 o 
   5   4   4        0.24       -3.89      3.89 o 
   6   4   4        0.21        6.27      5.21 o 
   1   5   4      326.04      325.22      7.14 o 
   2   5   4      407.63      408.26      8.46 o 
   3   5   4        1.37       -1.74      3.26 o 
   4   5   4      212.76      188.49      7.70 o 
   5   5   4       17.88       20.08      4.64 o 
   6   5   4        1.62       18.54      4.82 o 
   0   6   4      384.17      359.56      7.35 o 
   1   6   4       58.58       53.29      3.76 o 
   2   6   4       23.95       20.85      3.60 o 
   3   6   4        1.68       12.04      3.60 o 
   4   6   4       31.26       18.06      4.50 o 
   5   6   4        0.30        4.93      4.23 o 
   6   6   4       11.08       11.95      5.30 o 
   1   7   4       56.27       62.60      4.01 o 
   2   7   4      129.04      127.65      5.48 o 
   3   7   4        8.24       12.40      3.76 o 
   4   7   4       22.46       21.73      4.66 o 
   5   7   4       20.12       18.08      4.84 o 
   6   7   4        0.11        1.74      4.68 o 
   0   8   4       64.97       66.04      4.10 o 
   1   8   4       43.95       47.72      3.92 o 
   2   8   4        2.49        3.62      3.24 o 
   3   8   4        5.57        9.60      3.76 o 
   4   8   4        2.00        8.03      3.71 o 
   5   8   4        8.37        8.53      4.96 o 
   1   9   4       24.75       29.63      3.53 o 
   2   9   4       60.76       59.42      4.50 o 
   3   9   4       31.98       37.03      4.37 o 
   4   9   4        6.14        7.49      4.30 o 
   5   9   4        0.33       -4.12      4.12 o 
   0  10   4       13.25       15.46      3.30 o 
   1  10   4       74.30       84.58      4.84 o 
   2  10   4       64.73       67.30      4.91 o 
   3  10   4       26.46       19.69      4.30 o 
   4  10   4       43.66       40.27      5.23 o 
   5  10   4        5.94        3.30      4.75 o 
   1  11   4      289.40      319.69      7.98 o 
   2  11   4      148.98      145.89      6.25 o 
   3  11   4        0.45       -0.32      3.64 o 
   4  11   4        0.53       -4.21      4.21 o 
   5  11   4        1.34       -3.15      4.46 o 
   0  12   4        2.75        5.25      3.15 o 
   1  12   4       13.06       11.77      3.55 o 
   2  12   4        9.73       21.37      3.78 o 
   3  12   4       44.16       42.42      4.84 o 
   4  12   4        6.68       11.81      4.46 o 
   5  12   4        0.54       -2.29      4.39 o 
   1  13   4        0.56       -3.33      3.33 o 
   2  13   4      274.53      267.59      8.31 o 
   3  13   4       15.66       12.22      4.44 o 
   4  13   4       30.40       41.04      5.34 o 
   5  13   4        3.34       13.44      4.84 o 
   0  14   4       12.57        9.85      3.53 o 
   1  14   4      112.26      131.64      5.84 o 
   2  14   4       74.35       79.37      5.52 o 
   3  14   4        6.23       13.10      4.16 o 
   4  14   4        2.74        6.86      4.28 o 
   5  14   4       18.41       14.44      5.39 o 
   1  15   4      122.04      128.47      6.18 o 
   2  15   4       86.58       93.97      5.91 o 
   3  15   4        0.59        1.02      4.01 o 
   4  15   4       47.94       50.75      6.04 o 
   5  15   4        9.00       13.29      4.98 o 
   0  16   4        5.52        4.21      3.55 o 
   1  16   4       17.52        6.47      4.12 o 
   2  16   4       39.24       35.83      4.84 o 
   3  16   4        8.34        0.66      4.21 o 
   4  16   4        3.52       -1.77      4.44 o 
   5  16   4        1.84        5.75      5.09 o 
   1  17   4        7.78        8.01      3.76 o 
   2  17   4       42.55       41.81      5.18 o 
   3  17   4       16.08        1.18      4.59 o 
   4  17   4        0.72        7.11      4.48 o 
   0  18   4      248.39      259.39      8.54 o 
   1  18   4        6.13        6.00      4.07 o 
   2  18   4        0.65       -4.07      4.07 o 
   3  18   4       18.59        9.19      4.69 o 
   4  18   4       32.06       42.69      5.79 o 
   1  19   4        1.65        0.52      4.05 o 
   2  19   4      110.39      124.02      7.11 o 
   3  19   4        1.52       -4.46      4.46 o 
   4  19   4       16.20       16.00      5.23 o 
   0  20   4       11.28       14.98      4.19 o 
   1  20   4      255.73      268.94      9.33 o 
   2  20   4        7.93       11.47      4.48 o 
   3  20   4        0.02       -3.17      4.21 o 
   4  20   4        1.94       -1.36      5.25 o 
   1  21   4        0.06        0.38      4.44 o 
   2  21   4        7.11       23.20      4.44 o 
   3  21   4       12.08       25.26      5.09 o 
   0  22   4        5.07       -2.20      3.94 o 
   1  22   4        3.03        6.72      4.25 o 
   2  22   4       11.63       14.76      5.05 o 
   3  22   4        2.83        0.27      4.71 o 
   1  23   4        0.52       -4.41      4.41 o 
   2  23   4        0.89       -4.41      4.41 o 
   3  23   4        3.67       -0.68      5.11 o 
   0  24   4        0.83        2.60      4.21 o 
   1  24   4        0.37        1.58      4.44 o 
   2  24   4        3.73        9.71      4.71 o 
   1  25   4        0.59       -1.15      4.44 o 
   2  25   4        0.18       -1.36      4.48 o 
   0  26   4        4.17        6.97      4.64 o 
   1  26   4       10.34       18.90      5.30 o 
   1   1   5       42.75       45.97      3.76 o 
   2   1   5        9.78       14.08      3.37 o 
   3   1   5      349.86      351.16      9.27 o 
   4   1   5        0.20       -0.59      3.92 o 
   5   1   5        0.23       -4.39      4.39 o 
   0   2   5       58.28       62.41      4.05 o 
   1   2   5      222.31      215.08      6.48 o 
   2   2   5       79.38       71.86      4.89 o 
   3   2   5       18.31       14.30      4.21 o 
   4   2   5       34.65       35.99      4.96 o 
   5   2   5        9.58        9.46      4.53 o 
   1   3   5        1.71       -2.87      2.87 o 
   2   3   5      341.02      341.87      8.59 o 
   3   3   5        5.58        6.61      3.89 o 
   4   3   5      136.07      128.29      7.04 o 
   5   3   5        3.63       18.69      4.50 o 
   0   4   5       90.04       81.24      4.82 o 
   1   4   5        1.92        2.90      2.92 o 
   2   4   5       53.06       61.62      4.73 o 
   3   4   5       28.08       41.67      4.37 o 
   4   4   5        5.39        1.13      4.12 o 
   5   4   5        0.18        9.89      4.35 o 
   1   5   5       66.05       69.37      4.53 o 
   2   5   5        3.43        4.68      3.30 o 
   3   5   5        0.02        0.81      3.64 o 
   4   5   5        0.43       -0.95      3.87 o 
   5   5   5        8.99        3.21      4.68 o 
   0   6   5       80.54       81.21      4.64 o 
   1   6   5       43.23       52.52      4.21 o 
   2   6   5       54.42       53.22      4.71 o 
   3   6   5       48.22       48.80      4.98 o 
   4   6   5        0.20        6.81      4.07 o 
   5   6   5        0.27        6.13      4.82 o 
   1   7   5       22.96       20.14      3.71 o 
   2   7   5        5.25        0.34      3.42 o 
   3   7   5       51.46       47.42      5.03 o 
   4   7   5       61.72       61.21      5.59 o 
   5   7   5        8.89       14.78      4.93 o 
   0   8   5      237.35      246.27      7.11 o 
   1   8   5      311.79      318.05      8.16 o 
   2   8   5       19.07       14.62      3.92 o 
   3   8   5       78.25       69.84      5.64 o 
   4   8   5       20.16       25.96      4.98 o 
   5   8   5        9.97       15.30      5.23 o 
   1   9   5       39.18       33.25      4.28 o 
   2   9   5        0.08        4.30      3.71 o 
   3   9   5      105.59      110.83      6.34 o 
   4   9   5       83.72       76.99      6.34 o 
   5   9   5       15.70       32.14      5.61 o 
   0  10   5      245.14      238.31      7.41 o 
   1  10   5       78.11       80.17      5.27 o 
   2  10   5      111.28      109.68      6.00 o 
   3  10   5       90.01      100.77      6.38 o 
   4  10   5        0.14       -4.19      4.19 o 
   5  10   5        0.01        1.40      4.59 o 
   1  11   5       54.40       59.31      4.87 o 
   2  11   5       27.88       36.89      4.62 o 
   3  11   5        1.08       -4.16      4.16 o 
   4  11   5       25.66        7.51      5.34 o 
   5  11   5       13.35       17.59      5.43 o 
   0  12   5      146.96      152.33      6.36 o 
   1  12   5       47.29       54.89      4.78 o 
   2  12   5        7.63       11.93      4.01 o 
   3  12   5       19.42       13.20      4.46 o 
   4  12   5       18.39       22.70      4.87 o 
   5  12   5        8.49        2.81      5.09 o 
   1  13   5        8.97        3.21      4.03 o 
   2  13   5      103.42      103.76      6.16 o 
   3  13   5       17.81       17.22      4.59 o 
   4  13   5        0.20        1.45      4.44 o 
   5  13   5        0.42       -4.59      4.59 o 
   0  14   5       57.83       53.94      4.96 o 
   1  14   5        8.25        6.50      3.82 o 
   2  14   5        8.54       14.62      4.21 o 
   3  14   5        0.25        0.11      4.14 o 
   4  14   5        1.59        2.22      4.46 o 
   1  15   5       11.43        5.98      3.94 o 
   2  15   5       62.36       72.19      5.75 o 
   3  15   5        0.20        2.06      3.92 o 
   4  15   5       12.51       12.31      5.00 o 
   0  16   5      268.15      284.01      8.97 o 
   1  16   5        0.06        2.78      4.03 o 
   2  16   5        1.18       -1.72      3.98 o 
   3  16   5        7.48        3.42      4.41 o 
   4  16   5        8.50       -2.17      5.18 o 
   1  17   5       65.94       60.51      5.75 o 
   2  17   5        2.08       -4.30      4.30 o 
   3  17   5        3.79       11.38      4.44 o 
   4  17   5        6.47       -2.42      4.82 o 
   0  18   5        4.58        9.98      4.14 o 
   1  18   5      129.78      136.73      7.49 o 
   2  18   5       18.55       14.46      4.69 o 
   3  18   5        8.35       14.76      4.80 o 
   4  18   5        0.67       -4.44      4.44 o 
   1  19   5       41.45       39.05      5.50 o 
   2  19   5       20.48       24.40      4.84 o 
   3  19   5        4.20       -3.44      4.59 o 
   0  20   5        2.09       -2.44      3.78 o 
   1  20   5       24.16       32.03      5.05 o 
   2  20   5       26.97       30.10      5.21 o 
   3  20   5       23.05       41.03      5.52 o 
   1  21   5        1.19       -1.49      4.10 o 
   2  21   5        8.25        9.91      5.00 o 
   3  21   5       15.50       31.10      5.64 o 
   0  22   5        0.19       11.45      4.46 o 
   1  22   5        1.02       -3.94      3.94 o 
   2  22   5        3.85       -1.22      4.39 o 
   1  23   5        0.16        0.14      4.28 o 
   2  23   5       20.80       30.69      5.41 o 
   0  24   5        0.02       -4.10      4.10 o 
   1  24   5        1.31        4.14      4.46 o 
   0   0   6       60.53       68.91      4.64 o 
   1   0   6        2.56        0.20      3.46 o 
   2   0   6      679.23      643.80     12.41 o 
   3   0   6      120.28      111.35      6.86 o 
   4   0   6       28.32       29.83      5.14 o 
   5   0   6        3.09       15.80      4.66 o 
   1   1   6       61.00       60.67      4.69 o 
   2   1   6      233.07      230.22      7.97 o 
   3   1   6      619.40      629.01     13.16 o 
   4   1   6       14.54       -2.31      4.37 o 
   5   1   6       12.93       15.57      4.98 o 
   0   2   6        8.27       12.90      3.51 o 
   1   2   6       31.93       37.37      4.14 o 
   2   2   6        1.17       -3.55      3.82 o 
   3   2   6      113.74      114.68      6.66 o 
   4   2   6        2.62        4.05      4.35 o 
   5   2   6        4.69        3.64      4.78 o 
   1   3   6       31.52       25.69      4.12 o 
   2   3   6       64.74       50.39      5.14 o 
   3   3   6        9.27       11.59      4.32 o 
   4   3   6        3.32       -4.41      4.41 o 
   5   3   6        3.74       13.76      4.84 o 
   0   4   6      509.71      494.00     10.18 o 
   1   4   6        0.35        2.31      3.21 o 
   2   4   6        8.55       14.53      3.82 o 
   3   4   6       37.26       40.81      4.96 o 
   4   4   6        2.08       -4.46      4.46 o 
   5   4   6        1.79       -4.57      4.57 o 
   1   5   6        0.66       -2.81      3.28 o 
   2   5   6        1.25       17.86      4.07 o 
   3   5   6       84.93       90.96      6.16 o 
   4   5   6       10.01       13.72      4.32 o 
   5   5   6        3.08       21.18      4.91 o 
   0   6   6        0.01        4.01      3.35 o 
   1   6   6        2.42        0.43      3.46 o 
   2   6   6        0.54       -3.67      3.67 o 
   3   6   6        9.87        9.85      4.32 o 
   4   6   6        1.39       -1.06      4.19 o 
   5   6   6        1.86        7.76      4.78 o 
   1   7   6      120.41      123.20      6.09 o 
   2   7   6        3.19        2.65      3.64 o 
   3   7   6       81.03       71.17      6.09 o 
   4   7   6        0.06        5.68      4.16 o 
   5   7   6       31.08       26.82      5.57 o 
   0   8   6       75.72       87.45      5.37 o 
   1   8   6        1.30       -1.29      3.55 o 
   2   8   6       14.65        9.71      4.23 o 
   3   8   6        1.32        7.29      4.05 o 
   4   8   6        0.76       -4.37      4.37 o 
   5   8   6        0.44       -3.17      4.73 o 
   1   9   6        1.38        6.25      3.76 o 
   2   9   6       23.69       24.87      4.48 o 
   3   9   6        0.11       -0.61      4.05 o 
   4   9   6        2.31        8.55      4.48 o 
   5   9   6        1.02        1.31      5.16 o 
   0  10   6      107.76       99.82      5.91 o 
   1  10   6        2.24       -3.58      3.58 o 
   2  10   6        0.62       -3.82      3.82 o 
   3  10   6        5.65        6.72      4.37 o 
   4  10   6        0.77       -4.23      4.23 o 
   1  11   6        3.30        6.81      3.76 o 
   2  11   6       34.37       26.05      4.73 o 
   3  11   6      146.82      141.47      7.70 o 
   4  11   6        3.04        7.38      4.68 o 
   0  12   6        6.72        7.94      3.80 o 
   1  12   6       28.08       31.10      4.53 o 
   2  12   6        0.04        0.84      4.19 o 
   3  12   6        5.92       11.70      4.50 o 
   4  12   6        1.79        8.62      4.98 o 
   1  13   6        7.70        8.85      3.87 o 
   2  13   6       50.54       47.87      5.30 o 
   3  13   6        1.23       -4.30      4.30 o 
   4  13   6        0.09        5.82      4.75 o 
   0  14   6       46.88       47.76      4.93 o 
   1  14   6       13.64        1.43      4.19 o 
   2  14   6       13.46        3.85      4.50 o 
   3  14   6        0.56        1.79      4.35 o 
   4  14   6        1.43        8.85      4.75 o 
   1  15   6       20.34       12.97      4.50 o 
   2  15   6        1.86        2.06      4.19 o 
   3  15   6        6.06       10.68      4.64 o 
   4  15   6        0.82       16.68      4.96 o 
   0  16   6       53.78       67.98      5.79 o 
   1  16   6        3.54        8.49      4.12 o 
   2  16   6        0.05       -0.11      4.37 o 
   3  16   6        3.32       -0.43      5.09 o 
   1  17   6       68.04       69.52      5.93 o 
   2  17   6        8.54        8.17      4.48 o 
   3  17   6       25.78       28.50      5.32 o 
   0  18   6      204.25      211.00      9.01 o 
   1  18   6        0.01        2.31      4.35 o 
   2  18   6        4.34       21.34      4.82 o 
   3  18   6       19.38       26.14      5.48 o 
   1  19   6       10.10       14.82      4.59 o 
   2  19   6       20.60       31.10      5.36 o 
   3  19   6        4.26        7.51      5.09 o 
   0  20   6       12.85        6.36      4.96 o 
   1  20   6        5.52        8.40      4.66 o 
   2  20   6        6.25       14.58      5.07 o 
   1  21   6        0.80       11.09      4.66 o 
   2  21   6        2.04       11.20      4.55 o 
   0  22   6       22.19       27.61      5.18 o 
   1  22   6        0.55       -0.61      4.39 o 
   1   1   7        0.38       -1.61      3.42 o 
   2   1   7       13.60       19.35      4.21 o 
   3   1   7      167.66      164.44      8.24 o 
   4   1   7        0.06       -4.46      4.46 o 
   0   2   7       39.68       44.41      4.82 o 
   1   2   7       14.56       25.01      4.01 o 
   2   2   7       47.38       45.54      5.43 o 
   3   2   7        4.11        6.38      4.75 o 
   4   2   7        1.95        0.97      4.41 o 
   1   3   7        0.23       -3.62      3.62 o 
   2   3   7       32.95       40.02      5.05 o 
   3   3   7       16.18       23.38      5.05 o 
   4   3   7        5.99       11.77      5.09 o 
   0   4   7       15.17        8.71      3.73 o 
   1   4   7        7.45       12.38      3.89 o 
   2   4   7        6.76        8.80      4.44 o 
   3   4   7        3.15       -4.16      4.16 o 
   4   4   7        0.86       -1.06      4.57 o 
   1   5   7       39.67       36.49      4.66 o 
   2   5   7        1.08        0.00      3.96 o 
   3   5   7        2.40       -4.10      4.10 o 
   4   5   7        0.00       13.81      4.66 o 
   0   6   7      115.22      110.42      6.16 o 
   1   6   7       24.30       41.24      4.53 o 
   2   6   7        0.97       11.09      3.94 o 
   3   6   7        0.09       10.57      4.50 o 
   4   6   7        0.08       -4.73      4.73 o 
   1   7   7        1.94        0.14      4.03 o 
   2   7   7       90.27       82.04      6.20 o 
   3   7   7       14.13       18.45      4.68 o 
   4   7   7        1.84       10.43      5.07 o 
   0   8   7        0.61       -1.72      3.85 o 
   1   8   7       29.27       23.00      4.48 o 
   2   8   7        2.95       10.48      4.25 o 
   3   8   7        1.62        1.72      4.25 o 
   4   8   7       19.33       14.55      5.50 o 
   1   9   7        6.80        3.76      4.12 o 
   2   9   7      117.80      121.01      7.13 o 
   3   9   7       50.54       44.48      5.84 o 
   4   9   7        0.88       -1.18      4.73 o 
   0  10   7        0.96       -3.64      3.64 o 
   1  10   7       66.49       63.25      5.70 o 
   2  10   7       19.83       22.45      5.00 o 
   3  10   7        5.88        9.05      4.75 o 
   4  10   7        2.22       14.71      5.16 o 
   1  11   7        1.02        5.00      4.25 o 
   2  11   7       31.46       30.10      5.57 o 
   3  11   7        0.11        9.23      4.46 o 
   4  11   7        0.13       -4.55      4.55 o 
   0  12   7       12.61       16.97      4.44 o 
   1  12   7       61.26       46.34      5.79 o 
   2  12   7        6.00       -4.44      4.44 o 
   3  12   7        0.84        0.36      4.53 o 
   1  13   7        0.04       -3.89      4.12 o 
   2  13   7        0.95       -2.08      4.48 o 
   3  13   7       18.59       10.95      5.02 o 
   0  14   7       24.53       30.89      5.05 o 
   1  14   7        9.93       16.50      4.75 o 
   2  14   7        2.94        7.81      4.39 o 
   3  14   7        1.49        1.90      4.78 o 
   1  15   7       18.36       24.13      4.69 o 
   2  15   7        0.57       10.75      4.64 o 
   3  15   7        1.68        4.48      4.80 o 
   0  16   7      147.80      161.10      8.31 o 
   1  16   7        0.29       -4.12      4.12 o 
   2  16   7        0.00       -4.64      4.64 o 
   3  16   7        4.01       -4.84      4.84 o 
   1  17   7       32.70       25.98      5.41 o 
   2  17   7        8.13        7.17      5.30 o 
   0  18   7       13.16       16.70      4.96 o 
   1  18   7        0.94        6.07      4.66 o 
   2  18   7        2.56        7.69      5.34 o 
   1  19   7        7.91        5.09      5.21 o 
   0  20   7        3.92        4.68      4.66 o 
   1  20   7        0.00        2.31      4.68 o 
   0   0   8       65.45       69.86      5.93 o 
   1   0   8        4.00        6.86      4.35 o 
   2   0   8       81.67       84.91      6.70 o 
   3   0   8       51.80       34.79      6.34 o 
   4   0   8       90.18       83.62      7.45 o 
   1   1   8        9.09        6.36      4.32 o 
   2   1   8        8.89       14.53      4.82 o 
   3   1   8       76.95       73.50      6.81 o 
   4   1   8       65.49       36.85      6.43 o 
   0   2   8       25.26       23.40      4.73 o 
   1   2   8       14.10       18.83      4.59 o 
   2   2   8        6.06        8.74      4.25 o 
   3   2   8       61.76       60.87      6.47 o 
   4   2   8       13.49       18.49      5.52 o 
   1   3   8       35.26       36.98      5.07 o 
   2   3   8        1.53        4.07      4.57 o 
   3   3   8        0.43       -3.35      4.73 o 
   0   4   8       33.72       33.79      4.91 o 
   1   4   8        1.16       -2.22      3.98 o 
   2   4   8       13.38       10.61      4.84 o 
   3   4   8        4.93        4.98      4.55 o 
   1   5   8        8.90       -0.32      4.21 o 
   2   5   8       65.97       54.01      6.20 o 
   3   5   8        0.10       -4.59      4.59 o 
   0   6   8       17.09        7.36      4.53 o 
   1   6   8        0.19       -4.07      4.12 o 
   2   6   8        5.22        9.53      4.78 o 
   3   6   8        0.17       -3.44      4.39 o 
   1   7   8        7.92       -3.78      4.46 o 
   2   7   8       20.01       25.48      5.14 o 
   3   7   8        3.17        3.26      4.53 o 
   0   8   8        6.15        2.33      4.41 o 
   1   8   8        9.37       10.82      4.71 o 
   2   8   8        2.75       -5.05      5.05 o 
   3   8   8        0.30       14.03      5.16 o 
   1   9   8        0.00       -1.36      4.35 o 
   2   9   8        2.00        9.75      4.89 o 
   3   9   8        0.95       -4.12      4.78 o 
   0  10   8        4.95       17.70      4.35 o 
   1  10   8       30.03       24.97      5.41 o 
   2  10   8        7.38        0.05      4.84 o 
   3  10   8        2.50        4.37      5.11 o 
   1  11   8        0.14       -2.90      4.62 o 
   2  11   8        0.55       -3.10      4.87 o 
   3  11   8       17.00        8.87      5.66 o 
   0  12   8        8.92       15.93      4.57 o 
   1  12   8        6.67        8.31      4.71 o 
   2  12   8        2.38       -5.05      5.05 o 
   1  13   8        7.20        9.57      4.62 o 
   2  13   8        0.42        1.70      4.57 o 
   0  14   8       29.30       25.87      5.61 o 
   1  14   8        1.16       -0.05      4.64 o 
   2  14   8        1.54        0.05      4.91 o 
   1  15   8       17.20       36.01      5.70 o 
   2  15   8        6.54       -5.05      5.05 o 
   0  16   8        1.94        3.94      4.59 o 
   1  16   8        0.50       -4.53      4.53 o 
   1   1   9       10.98       -1.34      4.57 o 
   2   1   9        0.17        5.57      4.82 o 
   0   2   9        0.54        3.46      4.50 o 
   1   2   9        0.03        2.74      4.44 o 
   2   2   9       24.25       27.93      5.66 o 
   1   3   9        9.28       19.17      4.68 o 
   2   3   9       20.24       12.95      5.32 o 
   0   4   9       17.08       17.36      5.21 o 
   1   4   9        5.83       10.57      4.66 o 
   2   4   9        1.02        0.48      4.59 o 
   1   5   9        9.01        7.92      4.21 o 
   2   5   9        0.02       12.47      4.98 o 
   0   6   9       25.06       29.47      5.12 o 
   1   6   9        7.33        9.71      4.78 o 
   2   6   9        0.02        5.02      4.93 o 
   1   7   9       14.54        6.02      4.93 o 
   2   7   9       17.84       16.32      5.50 o 
   0   8   9        3.52        5.18      4.71 o 
   1   8   9        8.78       10.48      4.93 o 
   2   8   9        0.02       -2.60      4.41 o 
   1   9   9       15.22       -5.30      5.30 o 
   0  10   9       17.37       25.82      5.27 o 
   1  10   9       18.29        5.36      5.25 o 
   1  11   9        2.03       -4.75      4.75 o 
   0  12   9       14.06        9.35      5.16 o 
                                                 
